# Supplementary material for: Toward Vision-Based Estrus Monitoring in Chongming White Goats: Behavioral Manifestations and Serum Hormone Correlations
Source: Animals (Basel). 2026 Jul 12;16(14):2161. doi: 10.3390/ani16142161 (PMC13404586; doi:10.3390/ani16142161)
Supplement: Supplementary file 1 [file animals-16-02161-s001.zip]

Archive with 1 entries (1 files):
- animals-4410599-supplementary.pdf
